# Supplementary material for: Candidemia in Southern Poland (2017–2022): Multicenter Analysis of Species Distribution and Antifungal Susceptibility
Source: J Fungi (Basel). 2026 Mar 15;12(3):212. doi: 10.3390/jof12030212 (PMC13028304; doi:10.3390/jof12030212)
Supplement: Supplementary file 1 [file jof-12-00212-s001.zip]

Archive with 1 entries (1 files):
- jof-4154536-supplementary.pdf
